# Supplementary material for: Clinical and Epidemiological Characteristics of Staphylococcus caprae Infections in Catalonia, Spain
Source: Microorganisms. 2025 Jan 1;13(1):53. doi: 10.3390/microorganisms13010053 (PMC11767556; doi:10.3390/microorganisms13010053)
Supplement: Supplementary file 1 [file microorganisms-13-00053-s001.zip]

Archive with 1 entries (1 files):
- microorganisms-3385457-supplementary.pdf
